# Supplementary material for: Structures of G-protein coupled receptor HCAR1 in complex with Gi1 protein reveal the mechanistic basis for ligand recognition and agonist selectivity
Source: PLoS Biol. 2025 Apr 15;23(4):e3003126. doi: 10.1371/journal.pbio.3003126 (PMC12040280; doi:10.1371/journal.pbio.3003126)
Supplement: S1 Data — (XLS) [file pbio.3003126.s020.xls]

## Sheet: Explanation
The MD simulations data (Fig.S8) are quite large in file size, and therefore are stored in cloud with access through this link:
https://drive.google.com/drive/folders/1J5CXh4DDN-xsMy9QsBIMePWBNMsN2-sc?usp=sharing

## Sheet: Fig.2F
	log[M]	WT			C6S			C7S			C88S			C157S			C165S			C252S
	-10	101.464	97.5884	100.948	104.566	92.4471	92.9867	96.8961	105.973	97.1313	104.485	94.8937	100.621	101.934	98.8638	89.202	91.8088	101.166	107.025	101.582	97.2946	101.123
	-9	97.5155	90.5641	99.4561	98.7741	99.2392	102.784	87.2368	107.122	87.2378	105.161	101.022	78.8817	97.8853	91.9414	98.7625	98.7084	96.8046	94.1042	98.3241	106.791	94.1141
	-8	95.1973	90.7922	88.1563	104.866	97.3907	102.12	106.962	96.6238	89.9839	94.6647	95.7144	107.265	91.9575	103.295	93.9864	85.2068	97.3874	96.216	104.845	99.9689	106.445
	-7	87.6673	84.3736	85.172	98.7001	91.8723	93.2669	92.6008	86.1892	82.4934	92.6748	102.184	91.6874	92.3206	105.729	96.9392	83.1449	93.494	90.2605	97.9795	99.9439	94.3225
	-6	75.7399	75.3979	79.5592	95.3999	91.6016	93.3939	90.0448	97.9065	86.6325	96.5312	102.017	81.2432	95.9198	86.6115	83.0053	92.4465	82.0876	90.2709	99.0937	100.765	102.078
	-5	60.6962	51.4745	55.3189	87.9622	97.2995	81.1845	90.3087	94.9536	83.9469	101.381	101.879	80.7655	78.9494	83.586	77.1814	79.0549	75.659	74.2677	82.8572	87.7025	83.6912
	-4	45.4668	44.5034	47.5375	70.6302	70.0791	81.6773	76.9179	74.5269	76.8886	91.2901	96.6112	96.3144	60.4017	59.2613	76.2372	60.8013	62.916	64.2215	95.9118	89.4962	78.7427
	-3	41.5706	44.3298	42.6085	75.3027	70.4365	63.7819	53.0831	50.654	73.1756	76.9529	59.8092	77.3044	58.8503	65.4415	58.6701	62.0016	59.9543	55.4948	55.5582	59.4741	70.575

## Sheet: Fig.2G
	log[M]	WT			R71A			R99A			E166A			H261A			Y268A
	-10	106.827	95.9351	97.238	102.32	95.5361	99.1443	99.8979	98.2586	101.844	99.7281	97.3487	102.923	100.918	104.481	94.6003	92.5654	98.714	108.721
	-9	99.7304	95.1915	94.3329	96.322	95.9916	98.5109	104.366	102.22	96.436	101.22	98.1228	107.751	96.067	104.844	96.9007	106.283	95.3352	92.4762
	-8	90.1208	96.1261	87.7239	99.326	97.8986	99.5944	98.2205	101.616	105.44	99.6231	90.8204	89.0229	101.729	101.581	90.6326	95.1402	95.9287	99.8072
	-7	85.7272	89.0409	91.4341	93.9069	98.7172	95.5358	91.0941	101.072	99.7531	103.433	96.1508	95.1722	97.1121	94.8183	102.911	89.6583	93.3081	89.2797
	-6	76.6632	78.0207	74.1246	99.919	90.1204	92.5141	97.2836	100.882	95.9179	92.6611	102.743	100.025	90.9764	98.6503	94.5039	98.2248	87.1106	94.4949
	-5	62.9978	68.3439	52.6762	86.2174	83.378	86.5239	101.406	99.7473	102.187	92.2644	91.6037	107.359	91.6473	92.5554	84.4201	82.8145	83.8788	80.733
	-4	49.9303	53.185	51.8561	80.8038	83.2232	78.9585	99.4709	105.813	103.673	83.563	89.3983	78.2919	77.4145	89.506	80.3274	62.389	67.0451	67.7502
	-3	44.4542	53.6943	48.1086	75.4591	74.9115	61.6092	105.551	91.2759	93.5326	86.1181	70.1097	73.3615	73.3099	84.6439	81.6126	65.2721	63.8825	68.3262

## Sheet: Fig.2H
	log[M]	WT			L22A			Y75A			L92A			F168A			I262A			L264A
	-10	100.798	107.37	91.8324	105.72	92.6169	101.663	109.575	90.0325	90.3929	93.552	100.912	97.5358	100.34	92.1136	101.546	107.553	92.1369	90.3105	105.146	89.148	95.7061
	-9	88.7865	108.817	99.375	102.975	85.0658	99.555	95.6773	85.5191	90.867	102.294	92.9156	101.84	97.3687	95.9384	81.5414	95.8312	94.4828	96.7799	97.7698	103.942	94.7028
	-8	79.0973	90.1922	98.2905	90.9114	92.8912	95.2022	91.2242	97.0095	86.8039	97.9856	102.968	99.9531	93.9379	90.5744	84.4912	91.6632	92.0799	85.2421	101.657	103.078	99.5735
	-7	80.7441	85.0881	89.418	98.3598	97.9571	96.1438	98.5594	97.9933	91.234	95.8866	94.8278	99.0278	95.408	86.8094	83.9262	94.6623	97.4016	89.0826	90.1822	96.7372	100.717
	-6	78.9871	80.5913	81.9918	90.2228	93.4818	90.6803	98.2381	84.4921	92.6027	92.3567	91.4353	94.6312	98.8519	81.5753	83.2853	91.911	89.5912	89.4965	93.5834	97.4553	88.7174
	-5	59.8853	56.5941	56.364	83.534	81.5227	86.8545	77.8428	80.6262	83.9521	84.5649	90.1083	90.9847	87.3254	85.357	78.1398	77.1743	63.3315	67.5138	93.4817	94.6604	90.1322
	-4	48.4017	43.3698	51.8616	82.0799	70.369	81.6287	67.8184	63.7456	67.7061	80.7859	82.6665	71.8069	76.9461	71.5272	80.9605	55.5284	52.2703	56.9366	96.0317	92.1458	91.5962
	-3	45.1394	54.689	47.031	74.54	72.7665	71.1679	58.6119	65.6321	67.1493	67.9079	68.7646	71.3565	73.5071	79.6395	79.1717	53.2693	50.3169	51.854	87.592	88.4007	78.6387

## Sheet: Fig.4D
	log[M]	HCAR1			HCAR2			HCAR1-R71L			HCAR2-L83R
	-10	100.652	97.585	103.763	99.5164	93.6053	106.878	102.706	99.7196	103.575	87.5877	110.385	102.028
	-9	95.0574	99.3916	100.78	102.581	103.612	99.8811	100.507	91.9514	88.2596	96.7827	100.293	102.052
	-8	99.4728	98.8869	101.765	96.1206	87.8989	96.3201	97.9091	95.7712	86.7739	90.1957	101.601	87.7821
	-7	96.7757	102.187	104.543	63.5065	79.133	74.5777	92.6073	85.6518	82.6493	83.5693	101.377	95.7773
	-6	95.4264	100.125	105.2	55.6042	63.4046	53.4203	81.1662	76.3045	82.06	86.9991	89.0937	96.8893
	-5	104.41	100.035	100.322	56.6822	61.2706	56.1214	71.1142	66.3519	68.0924	90.995	92.2179	87.5751
	-4	94.8815	98.8313	104.761	43.2999	46.2189	49.7523	65.6117	70.8931	76.3769	88.4862	77.7698	82.1372
	-3	100.403	103.456	107.089	48.3546	40.1439	48.2024	72.3026	65.365	62.6332	79.9492	84.2877	83.8647

## Sheet: Fig.5D
	log[M]	WT			Y233A			Y233F			Y233W
	-10	100.812	99.6563	101.532	99.3412	97.6078	103.051	92.8017	97.3255	109.873	96.9299	99.001	94.0691
	-9	100.18	98.5214	96.9948	103.778	91.1125	104.646	109.093	97.2943	87.5585	95.0232	90.5783	97.5501
	-8	97.9259	90.3559	94.8859	94.6313	99.444	100.438	98.4248	89.1412	90.8585	86.3536	84.7648	94.9559
	-7	86.0558	84.5077	92.9329	94.7873	98.9299	100.637	86.705	97.5501	80.5662	88.9743	74.1933	83.0336
	-6	80.2517	71.7655	75.1163	92.5537	95.3217	96.7315	82.0593	80.0943	82.8409	89.3231	91.5237	82.353
	-5	66.0379	46.0447	51.6746	90.4262	92.6894	82.6679	70.645	66.4494	65.7007	86.02	93.628	95.8647
	-4	46.7341	32.846	41.5604	86.5124	85.984	91.985	62.5744	60.2107	57.8214	81.1271	87.5104	83.4141
	-3	42.2301	43.2534	35.5032	79.9304	80.9104	83.4396	56.7421	47.3089	56.4845	76.598	64.6083	83.8755

## Sheet: Fig. S3
	HCAR1	negative control	WT	C6S	C7S	L22A	R71A	R71L	Y75A	R79W	C88S	W91R	L92A	L95A	R99A	C157S	C165S	E166A	F168A	Y233A	Y233F	Y233W	C252S	H261A	I262A	L264A	Y268A
		12.1	104.539	86.5853	119.913	94.2562	111.423	116.19	109.223	113.332	88.9607	126.427	140.98	66.0489	108.715	100.471	111.852	114.407	104.667	123.824	107.444	91.19	140.61	101.443	98.182	83.8691	68.6643
		14.4	99.5312	82.2605	139.077	90.5362	94.3552	92.1379	117.341	113.422	94.6292	125.667	122.978	79.9489	116.162	76.4442	99.3371	112.289	102.656	129.742	109.292	114.285	147.42	112.21	106.57	107.781	58.9021
		20.7	89.9294	92.8165	116.452	105.086	99.7023	111.984	112.777	112.182	96.3163	124.097	110.113	71.4651	92.8016	92.6809	107.079	100.197	80.0269	113.79	103.377	80.8329	136.43	95.6376	74.5473	98.8345	76.5742
	HCAR2	WT	L83R	Y87A	W91R	W91S	W91A	R111A	S178E	S179A	Y284A
		127.761	92.1946	95.3527	109.538	142.643	105.015	117.829	123.771	102.484	114.856
		130.64	88.0388	73.9466	109.917	150.761	105.131	125.276	115.941	108.402	123.244
		125.906	86.8315	91.6091	120.338	116.197	103.532	101.915	113.511	92.45	91.2213

## Sheet: Fig. S9B
	log[M]	HCAR1			HCAR2			HCAR1-R79W			HCAR2-W91R
	-10	104.188	91.1832	104.629	92.169	106.649	101.182	104.964	97.597	103.439	108.366	98.5583	93.0759
	-9	102.876	107.188	89.4786	99.3752	102.954	105.981	93.1578	99.7937	103.822	107.222	98.5615	95.0001
	-8	82.8641	92.5638	85.3303	95.1203	104.147	105.335	94.5595	91.9868	103.818	101.619	97.4651	93.8076
	-7	76.9798	83.1476	86.3032	98.4496	102.341	99.929	86.5122	87.281	93.9837	95.7048	89.1785	93.0818
	-6	57.3948	68.6764	61.0886	100.009	99.1505	99.3414	89.5302	97.9317	87.6964	93.5897	90.9327	93.7086
	-5	65.8927	62.2866	46.0979	104.943	98.1056	101.671	83.844	99.4528	97.1323	80.3702	94.8077	87.5667
	-4	50.1167	44.5352	36.2372	93.7184	101.364	103.123	86.3316	94.2831	79.3929	78.5462	82.1467	77.3834
	-3	40.6735	40.6377	56.5047	97.1017	97.3818	99.4005	78.2093	80.1447	88.2567	77.8787	71.3399	79.2767

## Sheet: Fig. S12B
	log[M]	WT			R111A			S179A			Y284A
	-10	100.006	99.8908	98.8958	96.0526	100.59	94.357	98.6783	102.703	100.618	98.9477	105.439	95.6135
	-9	100.655	97.0946	100.875	95.5619	98.3094	91.8883	92.4859	101.403	94.4727	98.5245	97.6625	101.828
	-8	90.9599	94.7219	95.3182	96.5067	97.7966	92.999	93.4812	88.6608	96.1458	90.9693	97.1095	100.343
	-7	65.8603	65.3328	63.1709	99.6367	96.0132	93.488	91.5965	97.4059	89.7304	85.5814	95.8968	83.2755
	-6	50.4357	47.2325	47.8273	94.7763	97.2889	97.9244	97.4924	86.1047	88.2913	85.1953	74.6959	82.296
	-5	34.4413	42.9211	45.3591	96.2231	103.508	104.244	86.5932	80.6297	75.3308	60.4244	67.7827	71.1956
	-4	30.2658	33.9117	42.6674	100.573	96.3032	98.6591	66.2748	60.5662	65.6561	55.0534	63.606	57.1416
	-3	37.863	38.1658	31.244	96.6109	98.5549	94.5807	60.0262	62.6352	65.1794	57.9214	56.689	55.3197

## Sheet: Fig. S12D
	log[M]	WT			R111A			S179A			Y284A
	-10	89.4113	99.763	100.826	100.911	100.878	99.2111	102.321	102.131	89.5476	96.1998	101.852	101.948
	-9	87.9616	87.4852	92.6457	99.9901	100.087	101.394	91.5456	96.5621	100.567	97.6508	106.085	95.2581
	-8	70.9101	71.3908	65.1955	100.886	93.1611	97.0242	99.4645	94.8002	92.8647	98.8288	82.7831	91.3286
	-7	32.1024	36.2959	36.727	105.936	100.589	90.3878	85.4015	89.4457	88.2074	94.5783	84.1312	83.1356
	-6	25.336	28.7598	25.4104	95.2026	101.49	100.06	80.6322	81.687	80.6828	87.1615	79.9841	78.1946
	-5	20.7712	23.7403	22.3592	93.7825	103.529	101.917	81.0157	74.302	78.7011	69.8134	56.8392	58.3397
	-4	16.5761	24.4387	24.3961	100.06	95.9435	101.79	70.118	65.1066	71.1699	47.8426	50.1106	47.5804
	-3	20.3771	19.8864	27.8315	100.76	102.363	94.6877	62.3014	71.4205	60.2797	42.6627	47.9864	42.1932

[truncated: 3 more sheets: Fig. S15B, Sheet2, Sheet3]
